# Supplementary material for: Know Where You Go: Infestation Dynamics and Potential Distribution of Two Bed Bug Species (Hemiptera: Cimicidae) in Africa
Source: Insects. 2025 Apr 9;16(4):395. doi: 10.3390/insects16040395 (PMC12027950; doi:10.3390/insects16040395)
Supplement: Supplementary file 1 [file insects-16-00395-s001.zip]

Archive with 1 entries (1 files):
- insects-3503837-supplementary.pdf
